# Supplementary material for: Synergistic Effect of Y Doping and Reduction of TiO2 on the Improvement of Photocatalytic Performance
Source: Nanomaterials (Basel). 2023 Aug 7;13(15):2266. doi: 10.3390/nano13152266 (PMC10420816; doi:10.3390/nano13152266)
Supplement: Supplementary file 1 [file nanomaterials-13-02266-s001.zip]

Archive with 1 entries (1 files):
- nanomaterials-2508340-supplementary.pdf
